# Supplementary material for: Simple Disposable Odor Identification Tests for Predicting SARS-CoV-2 Positivity
Source: Int J Environ Res Public Health. 2021 Sep 28;18(19):10185. doi: 10.3390/ijerph181910185 (PMC8507979; doi:10.3390/ijerph181910185)
Supplement: Supplementary file 1 [file ijerph-18-10185-s001.zip]

Archive with 1 entries (1 files):
- ijerph-1364739-supplementary.pdf
